# Supplementary material for: Person-to-Person Transmission of Andes Virus (ANDV): A Systematic Review of Transmission Dynamics, Viral Shedding, and Public Health Implications
Source: Viruses. 2026 Jun 25;18(7):699. doi: 10.3390/v18070699 (PMC13431334; doi:10.3390/v18070699)
Supplement: Supplementary file 1 [file viruses-18-00699-s001.zip]

Archive with 1 entries (1 files):
- viruses-4376943-supplementary.pdf
